# Supplementary material for: Mycotoxin Zearalenone Attenuates Innate Immune Responses and Suppresses NLRP3 Inflammasome Activation in LPS-Activated Macrophages
Source: Toxins (Basel). 2021 Aug 25;13(9):593. doi: 10.3390/toxins13090593 (PMC8473227; doi:10.3390/toxins13090593)
Supplement: Supplementary file 1 [file toxins-13-00593-s001.zip]

Archive with 1 entries (1 files):
- toxins-1335866-supplementary.pdf
